# Supplementary material for: Alphonsea glandulosa (Annonaceae), a New Species from Yunnan, China
Source: PLoS One. 2017 Feb 1;12(2):e0170107. doi: 10.1371/journal.pone.0170107 (PMC5287484; doi:10.1371/journal.pone.0170107)
Supplement: S1 Table — (XLSX) [file pone.0170107.s001.xlsx]

## Sheet: Appendix
	matK	ndhF	psbA-trnH	rbcL	trnLF	ycf1	Voucher	Locality
Alphonsea boniana Finet & Gagnep.	AY518809	JQ723785	—	AY318965	AY319077	—	P.J.A. Keßler 3116 (L)	Vietnam
Alphonsea elliptica Hook. f. & Thomson	AY518807	JQ690401	JQ690402	AY318966	AY319078	JQ690403	Van Balgooy 5141 (L)	Indonesia
Alphonsea glandulosa Tan & Xue	KY054909*	KY054912*	KY054915*	KY054906*	KY054918*	KY054921*	B. Xue XB188 (IBSC)	China, Yunnan, growing in Xishuangbanna Tropical Botanical Garden
Alphonsea hainanensis Merr. & Chun	KR530320	—	KR533235	KR528675	—	—	BB0059 (HITBC)	China, Yunnan
Alphonsea javanica Scheff.	AY518810	—	—	AY318967	AY319079	—	Chase 2072 (K)	Indonesia
Alphonsea johorensis J. Sinclair	KJ708819	—	—	—	—	—	S. Lum BT_0095961997 (SING)	Singapore, Bukit Timah
Alphonsea kinabaluensis J. Sinclair	AY518811	—	—	AY318968	AY319080	—	Ridsdale DV-S-3048 (L) Malaysia
Alphonsea mollis Dunn	KY054907*	KY054910*	KY054913*	KY054904*	KY054916*	KY054919*	B. Xue XB173 (IBSC)	China, Yunnan, cultivated in Xishuangbanna Tropical Botanical Garden
Alphonsea monogyna Merr. & Chun	KY054908*	KY054911*	KY054914*	KY054905*	KY054917*	KY054920*	B. Xue XB201 (IBSC)	China, Guangdong, cultivated in South China Botanical Garden
Ambavia gerrardii (Baill.) Le Thomas	AY220435	AY218168	—	—	AY220411 (intron) AY220358 (spacer)	—	H. Sauquet 23 (P)	Madagascar
Anaxagorea silvatica R. E. Fr.	AY743477	EF179280	—	AY743439	AY743458	—	P.J.M. Maas 8836 (U)	Brazil
Annickia chlorantha (Oliv.) Setten & Maas	AY841393	AY841401	—	AY841594	AY841671	—	M.S.M. Sosef 1877 (WAG)	Gabon
Annona glabra L.	DQ125050	EF179281	—	AY841596	AY841673	—	L.W. Chatrou 467 (U)	USA
Asimina triloba (L.) Dunal	AY743479	EF179287	—	AY743441	AY743460	—	L.W. Chatrou 276 (U)	North America
Asteranthe asterias (S. Moore) Engl. & Diels	EU169690	EU169711	EU169734	EU169757	EU169779	—	Robertson 7548 (WAG)	Costa Rica
Cananga odorata (Lam.) Hook. f. & Thomson	AY841394	AY841403	—	AY841602	AY841680	—	L.W. Chatrou et al. 93 (U)	Costa Rica
Cleistopholis glauca Pierre ex Engl. & Diels	AY841395	AY841404	—	AY841603	AY841681	—	J.J. Wieringa et al. 3278 (WAG)	Gabon
Dasymaschalon macrocalyx Finet & Gagnep.	EF179277	EF179290	—	AY841610	AY841688	—	P.J.A. Keßler 3199 (L)	Thailand
Dendrokingstonia gardneri Chaowasku	KJ418391	KJ418385	KJ418399	KJ418381	KJ418406	KJ418378	Gardner & Sidisunthorn ST 2214	Thailand
Desmopsis schippii Standl.	AY518805	JQ723786	—	AY319060	AY319174	—	Chatrou et al. 94 (U)	Costa Rica, Limón
Diclinanona calycina (Diels) R. E. Fr.	KC196271	—	KC196269	KC196270	KC196272		M.D. Pirie 116 (U)	Peru
Duguetia hadrantha (Diels) R. E. Fr.	AY740541	EF179293	DQ125123	AY738161	AY740573		L.W. Chatrou 181 (U)	Peru
Fenerivia angustielliptica (G. E. Schatz & A. Le Thomas) R. M. K. Saunders	JF810373	KF682115	KF709054	JF810385	JF810397	—	O. Poncy 1540 (P)	Madagascar, Toamasina
Friesodielsia desmoides (Craib) Steenis	JQ768577	JQ768612	—	JQ768696	JQ768738	—	P.J.A. Keßler 3189 (WAG)	Thailand
Goniothalamus griffithii Hook. f. & Thomson	AY743484	EF179296	—	AY743446	AY743465	—	P.J.A. Keßler 3188 (L)	Thailand
Greenwayodendron oliveri (Engl.) Verdc.	AY743489	AY841408	AY841465	AY743451	AY743470	—	Jongkind, C.C.H. 1795 (WAG)	Ghana
Guatteria anomala R. E. Fr.	AY740913	EF179298	—	AY740962	AY741011	—	Maas, P.J.M. (U)	Mexico
Hubera cerasoides (Roxb.) Chaowasku	AY518854	JQ723810	KF709055	AY319017	AY319131	JQ723950	B. Xue & P. Chalermglin XB11(HKU)	Thailand, Saraburi Province
Maasia sumatrana (Miq.) Mols,P. J. A. Kessler & Rogstad	AY518873	AY841418	AY841503	AY319039	AY319153	—	SAN 143918 (SAN)	Malaysia, Sabah
Marsypopetalum crassum (R. Parker) B. Xue & R. M. K. Saunders	HQ286571	JQ723792	KF709057	HQ286577	HQ286583	JQ723929	P. Chalermglin 521212-1 (HKU)	Thailand, Cha Choeng Sao Province
Meiogyne hainanensis (Merr.) Bân	JQ723773	—	—	JQ723860	JQ723913	JQ723936	How 70628 (P)	China, Hainan
Meiogyne virgata (Blume) Miq.	AY518798	JQ723805	JX544784	AY318982	AY319094	JQ723945	P.J.A. Keßler 2751 (L)	Indonesia, Kalimantan
Miliusa mollis Pierre	AY518851	JQ690503	JQ690504	AY318990	AY319102	JQ690505	P.J.A. Keßler 3207(L)	Thailand
Miliusa velutina (Dunal) Hook. f. & Thomson	AY518847	JQ690536	JQ690537	AY318993	AY319105	JQ690538	Pholsena 2842 (L)	Thailand
Miliuseae undescribed genus	KC857612	KC857613	KC857614	—	KC857611	KC857615	Chaowasku 111 (L)	Thailand
Mitrephora alba Ridl.	AY518855	JQ723807	KF709058	AY318994	AY319106	JQ723947	P. Chalermglin 530706 (HKU)	Thailand, Bangkok
Mkilua fragrans Verdc.	DQ125060	EF179303	—	AY841634	KF586672	—	L.W. Chatrou 474 (U)	Africa
Monanthotaxis whytei (Stapf) Verdc.	EF179278	EF179304	EF179315	AY841635	AY841713	—	L.W. Chatrou 475 (U)	Africa
Monocarpia euneura Miq.	AY518865	AY841412	AY841477	AY318998	AY319111	—	Slik 2002-2931 (L)	Indonesia, Borneo
Monoon lateriflorum (Blume) B. Xue & R. M. K. Saunders	JQ723783	JQ723811	KF709060	JQ723870	JQ723923	JQ723951	A.M.A.S. Attanayake XX.D49a (HKU)	Indonesia, cultivated in Kebun Raya Bogor
Neo-uvaria telopea Chaowasku	JX544751	JX544778	JX544791	JX544755	JX544783	JX544766	Chaowasku 77 (L)	Thailand
Orophea cuneiformis King	KF682112	KF682119	—	—	KF682107	—	P. Chalermglin 531108 (HKU)	Thailand, Phetchaburi Province
Phaeanthus ophthalmicus (Roxb. ex G. Don) J. Sinclair [as Phaeanthus ebracteolatus (C. Presl) Merr. in GenBank]	AY518863	—	—	AY319012	AY319125	—	Utteridge 17 (K)	Papua New Guinea
Phaeanthus splendens Miq.	AY518864	JX544777	JX544790	JX544754	AY319126	JX544765	P.J.A. Keßler B 1564 (L)	Indonesia
Piptostigma mortehani De Wild.	AY743492	AY841415	—	AY743454	AY743473	—	J.J. Wieringa 2779 (U)	Gabon
Platymitra macrocarpa Boerl.	AY518812	JQ723809	KF709062	AY319013	AY319127	JQ723949	W.I. Ardi 52 (HKU)	Indonesia, cultivated in Kebun Raya Bogor
Polyalthia lateritia J. Sinclair	JX227890	KF682121	KF709064	JX227915	JX227866	KF682104	P. Chalermglin 510528 (HKU)	Thailand, Songkhla Province
Popowia pisocarpa (Blume) Endl.	AY518862	JQ723812	KF709065	AY319044	AY319158	JQ723953	B. Xue XB13 (HKU)	China, Hong Kong
Porcelia steinbachii (Diels) R. E. Fr.	—	—	—	AY841649	AY841727	—	L.W. Chatrou 481 (U)	Bolivia
Pseuduvaria fragrans Y. C. F. Su	JQ723784	JQ723813	KF709066	JQ723871	JQ723924	JQ723954	Chaowasku & R.M.K. Saunders, T. Chaowasku 27 (HKU)	Thailand, Surat Thani Province
Sageraea lanceolata Miq.	AY518799	JX544774	JX544787	AY319050	AY319164	JX544762	Ridsdale DV-M2-1692 (L)	Malaysia Sabah, Danum Valley
Sapranthus viridiflorus G. E. Schatz	AY743493	AY841422	AY841515	AY319051	AY319165	JQ723955	L.W. Chatrou 55 (U)	Costa Rica
Stelechocarpus burahol (Blume) Hook. f. & Thomson	AY518803	JQ723814	KF709067	AY319053	AY319167	JQ723956	Karim s.n. (HKU)	Singapore, cultivated in Singapore Botanic Garden
Stenanona costaricensis R. E. Fr.	AY518801	JX544772	AY841516	AY319069	AY319183	JX544759	L.W. Chatrou et al. 67 (U)	Costa Rica, Braulio Carillo
Tetrameranthus duckei R. E. Fr.	—	—	AY841439	AY841658	AY841736	—	D.W. Stevenson et al. 1002 (U)	Brazil
Tridimeris sp.	JX544750	JX544773	JX544786	JX544753	JX544782	JX544761	Maas 8646 (U)	USA, cultivated in Missouri Botanical Garden
Trigynaea lanceipetala D. M. Johnson & N. A. Murray	AY743487	EF179309	—	AY743449	AY743468	—	L.W. Chatrou 425 (U)	Bolivia
Trivalvaria costata (Hook. f. & Thomson) I. M. Turner	HQ286574	JQ723815	JQ723850	HQ286580	HQ286586	JQ723957	M. Y. Wong 0805 (HKU)	China, cultivated in South China Botanic Garden
Uvaria dulcis Dunal	FJ743740	—	FJ743777	FJ743815	FJ743849	—	Maxwell 88-509 (L)	Thailand
Wangia saccopetaloides (W. T. Wang) X. Guo & R. M. K. Saunders	KF680921	—	KF680925	KF680927	KF680931	KF680933	T. T. Yu 17336 (A)	China, Yunnan
Wangia saccopetaloides (W. T. Wang) X. Guo & R. M. K. Saunders	KF680920	KF680923	KF680924	KF680926	KF680930	KF680932	T. T. Yu 16484 (PE)	China, Yunnan
Winitia cauliflora (Scheff.) J. Sinclair	AY518800	KF682123	JX544789	AY319054	AY319168	JX544764	W. H. Ardi WI 57 (HKU)	Indonesia, cultivated in Kebun Raya Bogor
Xylopia caudata Hook. f. & Thomson	KJ709137	—	—	KJ594939	—	—	S. Lum BT_0095961991 (SING)	Singapore, Bukit Timah
